# Supplementary material for: Knowledge, Attitudes, and Perceptions of Maternity Care Providers on the Implementation of Calcium Supplementation during Pregnancy in Three Public Hospitals in Argentina: A Qualitative Study
Source: Nutrients. 2024 Aug 16;16(16):2734. doi: 10.3390/nu16162734 (PMC11356881; doi:10.3390/nu16162734)
Supplement: Supplementary file 1 [file nutrients-16-02734-s001.zip]

Archive with 1 entries (1 files):
- nutrients-3094374-supplementary.pdf
